# Supplementary material for: Computational Prediction of Human Salivary Proteins from Blood Circulation and Application to Diagnostic Biomarker Identification
Source: PLoS One. 2013 Nov 12;8(11):e80211. doi: 10.1371/journal.pone.0080211 (PMC3855806; doi:10.1371/journal.pone.0080211)
Supplement: Table S1 — A list of initial features for prediction of salivary proteins from blood circulation. (XLS) [file pone.0080211.s001.xls]

## Sheet: Sheet1
Type of Features	Features (No. of feature values)	Program used to calculate the features
General sequence features	Sequence length (1) ,	Fldbin
	Amino acid composition (20),	Profeat
	Di-peptides composition (400),
	Normalized Moreau-Broto autocorrelation(240),
	Moran autocorrelation (240),
	Geary autocorrelation (240),
	Sequence order(160),
	Pseudo amino acid composition (50)
Physicochemical properties	Hydrophobicity (21),	Profeat
	Normalized Van der Waals volume (21),
	Polarity (21),
	Polarizability (21),
	Charge (21),
	Secondary structure (21),
	Solvent accessibility (21),
	Unfoldability (1),	Fldbin
	Fldbin charge (1),	Swiss
	Hydrophobicity (1),	locally calculated
	Percentage of disordered regions (1),
	Longest disordered regions (1),
	Percentage of disordered residues (1),
	Isoelectric point (1),
	Molecular weight (1),
	Charge (1),
	Percentage of disordered region (1)
Domains/Motifs	Beta-barrel transmembrane (BBTM) score (1),	TMB
	Log P BBTM/Non-BBTM protein ratio (1),	TatP
	Twin-arginine signal peptide (1),	phobius
	Transemembrane domains (1),	NetOgly
	Singal peptide (1),	NetNGly
	Glycosylation number & presence (N&O linked) (4)
Structural properties	Secondary structural content (4),	SSCP
	Radius gyration (1),	Radius Gyration
	Radius (1),	locally calculated
