# Supplementary material for: Computational Prediction of Human Salivary Proteins from Blood Circulation and Application to Diagnostic Biomarker Identification
Source: PLoS One. 2013 Nov 12;8(11):e80211. doi: 10.1371/journal.pone.0080211 (PMC3855806; doi:10.1371/journal.pone.0080211)
Supplement: Table S2 — Features of blood-originated salivary proteins as selected by recursive feature elimination method. (XLS) [file pone.0080211.s002.xls]

## Sheet: Sheet1
Rank	Description
1	Radius
2	Moran autocorrelation
3	hydrophobicity
4	Geary autocorrelation
5	Amino acid composition C
6	Amino acid composition M
7	Normalized Moreau-Broto autocorrelation
8	Distribution Hydrophobicity 6
9	Dipeptide composition WG
10	Dipeptide composition WI
11	Moran autocorrelation
12	Distribution Hydrophobicity 4
13	Normalized Moreau-Broto autocorrelation
14	Composition Secondary structure:Helix (EALMQKRH)
15	Distribution Polarity 4
16	Dipeptide composition NG
17	Geary autocorrelation
18	Moran autocorrelation
19	Dipeptide composition MA
20	Transition Polarity:Polarity value 8.0-9.2 (P,A,T,G,S)
21	Dipeptide composition PW
22	Dipeptide composition IC
23	Amino acid composition T
24	Dipeptide composition VS
25	Dipeptide composition CA
26	Geary autocorrelation
27	Dipeptide composition WQ
28	Dipeptide composition CE
29	Dipeptide composition LL
30	Distribution Polarizability 2
31	Moran autocorrelation
32	Dipeptide composition EK
33	Dipeptide composition PN
34	Dipeptide composition SW
35	Dipeptide composition VD
36	Dipeptide composition MI
37	Normalized Moreau-Broto autocorrelation
38	Dipeptide composition EC
39	Distribution Charge 4
40	Amino acid composition F
41	Dipeptide composition WV
42	Dipeptide composition LD
43	Dipeptide composition FA
44	Dipeptide composition CL
45	Dipeptide composition CQ
46	Moran autocorrelation
47	Amino acid composition K
48	Composition Secondary structure:Strand (VIYCWFT)
49	Dipeptide composition TL
50	Dipeptide composition WL
51	Geary autocorrelation
52	Dipeptide composition WT
53	Geary autocorrelation
54	Normalized Moreau-Broto autocorrelation
55	Geary autocorrelation
