# Supplementary material for: Computational Prediction of Human Salivary Proteins from Blood Circulation and Application to Diagnostic Biomarker Identification
Source: PLoS One. 2013 Nov 12;8(11):e80211. doi: 10.1371/journal.pone.0080211 (PMC3855806; doi:10.1371/journal.pone.0080211)
Supplement: Table S3 — A list of top 1000 blood-originated salivary proteins that ranked by manifold ranking method. (XLS) [file pone.0080211.s003.xls]

## Sheet: Sheet1
rank	UniProt ID
1	Q9GZN4
2	Q7RTY5
3	Q9P1W8
4	P07288
5	P20151
6	Q5TFQ8
7	P06311
8	P01854
9	Q07108
10	P21754
11	Q16651
12	P18135
13	Q9UI38
14	O00241
15	Q9UKR3
16	Q9UKR0
17	Q5K4E3
18	Q6GPI1
19	P17538
20	Q7Z5A4
21	P83593
22	Q9BQ51
23	O43240
24	P04433
25	Q6H3X3
26	E7EML9
27	A6NIE9
28	P13688
29	O14894
30	P09093
31	Q99895
32	Q96RD9
33	Q96DU3
34	P18136
35	Q9NRR2
36	Q8TD46
37	Q15661
38	P20231
39	O60259
40	P04207
41	O95998
42	Q8NHM4
43	Q9UQ74
44	P07478
45	Q14210
46	Q9Y336
47	Q08ET2
48	Q15762
49	Q9UKQ9
50	Q2WEN9
51	P04432
52	Q08708
53	A1L453
54	Q3KNW5
55	P08861
56	P49862
57	Q5W188
58	P01605
59	Q9H2R5
60	P01716
61	Q6UXZ3
62	Q9P121
63	P01715
64	P04434
65	P06310
66	P01834
67	Q9NYZ4
68	P11464
69	P03989
70	Q9BQR3
71	P08709
72	Q7RTY3
73	P06314
74	P78324
75	P01706
76	P12018
77	Q9BXT2
78	Q8TDM5
79	P40199
80	Q8N9W7
81	Q8NF86
82	P20138
83	P01609
84	Q9NR61
85	P80748
86	P01717
87	P01589
88	P01611
89	Q9P0G3
90	P01876
91	P01733
92	Q3KPI0
93	P12318
94	Q9UBX7
95	Q9UL52
96	Q6DN72
97	Q04826
98	P00749
99	P06870
100	P01705
101	P04229
102	Q9Y286
103	Q13046
104	P01624
105	P13762
106	Q96PQ1
107	Q5SQ64
108	P30485
109	Q14002
110	Q8IWT1
111	P18464
112	Q86T26
113	Q8NFZ8
114	P08217
115	P30461
116	Q5R387
117	Q95IE3
118	P30480
119	P30490
120	P01859
121	A8MT79
122	Q00888
123	Q1L6U9
124	Q9Y337
125	Q969N4
126	P31994
127	Q8N149
128	Q7Z3B1
129	Q96P31
130	Q16557
131	Q7RTZ1
132	O76071
133	Q99463
134	O95388
135	P30481
136	Q31610
137	P55899
138	P31995
139	P47211
140	P01701
141	P01704
142	P20718
143	P06319
144	Q9UIK5
145	P30498
146	P16410
147	Q96DD7
148	P01889
149	P26992
150	Q01113
151	Q14695
152	Q8IYP9
153	P01707
154	O15393
155	Q9Y624
156	Q96DB9
157	Q29940
158	Q9Y6M0
159	A6NDD5
160	P01732
161	Q9P0N8
162	P01709
163	Q9BZM5
164	Q9Y5K2
165	P12544
166	Q9UQF0
167	Q96N19
168	C9J442
169	A6NDX4
170	P29460
171	P04209
172	P06731
173	Q7Z5A8
174	A6ND01
175	Q6ZS49
176	P42081
177	Q8N9K7
178	P40313
179	P30462
180	Q00889
181	Q14982
182	P30493
183	P01622
184	Q7RTY9
185	P30495
186	P30479
187	Q6UWN5
188	P31997
189	P01737
190	P04438
191	P05156
192	O75019
193	Q9P0V8
194	Q14213
195	Q29718
196	P00742
197	Q86UD3
198	Q5VY80
199	P42127
200	P43626
201	Q30154
202	P20273
203	Q96LA6
204	O60235
205	P04431
206	P00740
207	Q02325
208	P01857
209	Q96LC7
210	Q99435
211	P01620
212	Q6UWB4
213	P11279
214	Q9HBG7
215	Q8TD07
216	P30484
217	P07477
218	P30475
219	P41217
220	Q6UXH9
221	P30486
222	Q93098
223	P14784
224	O60487
225	P01700
226	P0CG06
227	P30466
228	P00746
229	Q00887
230	P58550
231	Q8IYS5
232	P43220
233	P01602
234	Q92546
235	P28068
236	P01625
237	Q9NVM1
238	Q13291
239	P30491
240	P21854
241	Q9BQ08
242	P16035
243	P01708
244	P18465
245	Q8N423
246	P02724
247	P40238
248	Q29974
249	P04070
250	Q5VXU1
251	P01702
252	Q8N816
253	P01608
254	P04206
255	P01714
256	Q86TG1
257	P0CG05
258	P30487
259	Q6Q8B3
260	P01912
261	Q8N6G1
262	Q9GIY3
263	Q9H3S3
264	P08218
265	A6NC86
266	Q30134
267	O15130
268	P20039
269	O00548
270	Q99944
271	P51582
272	Q496F6
273	A6NMB1
274	P03986
275	P01893
276	Q8N3G9
277	P35408
278	O75144
279	P08637
280	P01911
281	Q9TQE0
282	Q5IJ48
283	P01614
284	O94772
285	P01880
286	Q6UWY2
287	Q14627
288	P10319
289	Q6EIG7
290	Q13536
291	P30411
292	P0CG04
293	Q92537
294	P13473
295	Q15116
296	P06313
297	P13760
298	Q16627
299	Q31612
300	P05538
301	Q8WZ59
302	P33681
303	Q9UNW8
304	Q6UXN8
305	Q03591
306	Q6ZMD2
307	P36980
308	P40200
309	Q9GZQ6
310	A6NGZ8
311	P57087
312	P30464
313	Q9H386
314	P30685
315	A0M8Q6
316	P01703
317	P01344
318	A8MTI9
319	P13761
320	P80370
321	Q8NHW4
322	Q9UNN8
323	Q8IUX8
324	P00738
325	P23142
326	P09326
327	Q9BZJ3
328	A8MV57
329	E5RG02
330	P30483
331	Q99795
332	P00748
333	P16581
334	P56730
335	P61769
336	P22891
337	Q9UBX5
338	P01871
339	P01906
340	P01243
341	P01242
342	Q96DN2
343	Q6UXI9
344	Q6UY11
345	Q15195
346	P10147
347	Q7Z3S9
348	O43854
349	P03951
350	Q96HD1
351	P01588
352	P16619
353	Q9BZM6
354	A8MXB1
355	Q8IWY4
356	Q7RTY8
357	Q8WXF3
358	P01621
359	P57727
360	Q6UXH1
361	P07911
362	A0A5B9
363	P01308
364	O95967
365	Q7Z7D3
366	P05981
367	P01909
368	P01241
369	Q96A28
370	Q9GZV7
371	P04216
372	P0CF51
373	Q04756
374	Q96IQ7
375	P04440
376	Q4VXA5
377	Q14520
378	O43699
379	Q30167
380	Q92876
381	Q9Y5Q6
382	Q08431
383	Q8N0Z9
384	P55774
385	Q8N3J6
386	Q53RD9
387	P13501
388	P51460
389	A4QPB2
390	Q9BZM4
391	Q8WVN6
392	P30488
393	P30499
394	Q92637
395	P05019
396	P01713
397	A6NHP6
398	Q8NGZ6
399	Q7Z6A9
400	Q9NZS2
401	Q96KH6
402	P13747
403	P30492
404	P01903
405	Q96EZ4
406	Q16552
407	Q9NXI6
408	Q9NV96
409	Q14246
410	Q6UWV2
411	P01593
412	Q5SZI1
413	Q5Y7A7
414	P18463
415	Q8NET5
416	Q9BQ83
417	Q9NZP8
418	P01130
419	P43628
420	Q14954
421	B0FP48
422	O60939
423	P19883
424	Q9Y5Q5
425	O15232
426	P30510
427	P01861
428	P11229
429	Q13449
430	O00453
431	Q29836
432	Q2HXU8
433	Q8IX30
434	P01033
435	Q96LA5
436	Q92496
437	P07204
438	Q68D85
439	Q6JVE5
440	Q12805
441	P25311
442	P04208
443	Q06141
444	Q9Y2T5
445	P59901
446	Q92956
447	P00750
448	P01718
449	P26951
450	P40259
451	Q6UXU6
452	Q6UXE8
453	P0CF74
454	Q09160
455	P01720
456	P80362
457	Q8IYP2
458	Q6UXN2
459	Q04900
460	Q9BX67
461	Q96PJ5
462	P43627
463	Q9BYJ0
464	Q8N109
465	P15509
466	Q03405
467	Q8TBE9
468	Q6UW56
469	P98173
470	P09544
471	Q8NFT8
472	Q96CW9
473	P01877
474	Q9NYJ7
475	P01719
476	A6NKC4
477	P01730
478	P01623
479	P10321
480	Q8N6C8
481	O95727
482	Q8N0V1
483	P06316
484	Q5HYL7
485	Q68D42
486	Q9Y639
487	Q96EL2
488	P01607
489	O15520
490	Q9H9V4
491	P43631
492	P04437
493	P03952
494	Q0D2K3
495	P28067
496	Q96PD4
497	Q07000
498	P00739
499	Q9HC97
500	P49863
501	Q86Y29
502	Q8N292
503	P43632
504	Q9UQ49
505	Q9BZW8
506	Q8N126
507	P58417
508	Q8TDS7
509	Q9H114
510	Q93097
511	P82279
512	P23946
513	P43657
514	Q9Y2I2
515	P30455
516	Q96AM1
517	Q99616
518	Q6ZNB5
519	P01712
520	O15389
521	Q9UGT4
522	A8MTW9
523	Q6XXX2
524	Q8WTZ3
525	P31785
526	Q9H6D5
527	Q9NQ36
528	Q6UW15
529	Q9H9K5
530	O95976
531	Q9H2A7
532	P13746
533	P0CG36
534	O14931
535	Q8WTR8
536	Q12918
537	Q96B33
538	O43603
539	A4D250
540	P01860
541	Q9UNI1
542	Q6UXZ0
543	Q93033
544	Q6DKI7
545	Q96D42
546	Q9UBG0
547	P14416
548	P06888
549	Q9H3Z7
550	Q8TER0
551	Q8N4C9
552	Q8NBK3
553	Q86Y78
554	Q96PY0
555	P01721
556	Q96LB0
557	P06309
558	Q13410
559	Q8N8N0
560	P26842
561	P06312
562	Q8N114
563	Q9BX93
564	P04222
565	P35348
566	P12314
567	P30504
568	Q9P0M4
569	Q9HDB8
570	A8MZ50
571	P14151
572	O75015
573	Q9BYT1
574	P35030
575	P01711
576	Q14264
577	Q9HBW9
578	Q5TG92
579	Q15238
580	P06729
581	Q6ZRU5
582	Q8N441
583	P01825
584	Q0VDI3
585	Q9NVV0
586	P30508
587	Q5W150
588	P26885
589	O95867
590	P48740
591	Q9BXN2
592	Q6UWD8
593	Q7Z410
594	Q9NPF0
595	Q8IZS7
596	Q9UHF1
597	Q96H15
598	P32238
599	Q6ZVS6
600	Q8N3Z0
601	Q86Y30
602	P15529
603	Q86XT9
604	Q8WWG1
605	P11465
606	P17693
607	O14798
608	Q9Y6W8
609	Q8TDQ1
610	Q8WWZ8
611	P30505
612	P25942
613	Q9NSI5
614	O76076
615	Q7L513
616	P21728
617	P06317
618	P26927
619	P00747
620	Q96LA9
621	B6A8C7
622	P01598
623	Q86SQ3
624	P04003
625	Q8TDQ0
626	Q9Y693
627	Q9TNN7
628	P18564
629	Q3ZCN5
630	A8MVZ5
631	Q6UX52
632	Q96A25
633	Q29963
634	P01850
635	Q8NDW4
636	P16188
637	P81408
638	P01601
639	A5X5Y0
640	P30874
641	Q6PL45
642	Q9UKG4
643	O60542
644	Q30KQ7
645	P30536
646	O43193
647	P34981
648	Q29865
649	O14603
650	Q9NQ25
651	P30443
652	Q9NX77
653	Q92832
654	P13236
655	O95158
656	P34998
657	Q14952
658	Q8WTT0
659	O00187
660	P79483
661	P16109
662	Q96RI9
663	Q8TBP5
664	Q9HC57
665	Q70YC4
666	F2Z333
667	Q14406
668	Q7KYR7
669	P04430
670	Q6ZN68
671	Q9Y279
672	Q8IU80
673	Q6UXB4
674	Q8WTR4
675	P60507
676	Q96S42
677	Q86TI4
678	Q8NHK3
679	Q9UKJ1
680	Q8NGY1
681	P80422
682	Q9BZD6
683	Q9UBD3
684	O14904
685	P08912
686	O75095
687	O75888
688	P18627
689	P20916
690	Q9NZV1
691	P81277
692	Q99679
693	P25116
694	Q9BUH6
695	P32971
696	Q9UHX3
697	Q9UGN4
698	Q53R12
699	Q86YT9
700	P04217
701	P20023
702	Q9P283
703	Q86SM8
704	Q02223
705	Q96F25
706	P20851
707	Q9P2E8
708	Q9NRS4
709	O43759
710	P49019
711	Q9UMF0
712	P35462
713	Q13360
714	P25189
715	Q8NHL6
716	Q86VD9
717	P55000
718	A8MVW5
719	P05362
720	P01815
721	P05452
722	Q6UWL6
723	Q8NCC3
724	A4D0Y5
725	Q9NPY3
726	Q96AP7
727	Q8NDX9
728	P05305
729	Q6ZMR5
730	P01892
731	Q9NR16
732	P09912
733	P32239
734	Q8N6Q3
735	Q8N386
736	Q96P69
737	Q8TAA1
738	Q9BX73
739	P10314
740	O60676
741	Q71RG6
742	Q8TDS4
743	P58317
744	B9A064
745	Q96NY8
746	Q8N743
747	A6NGN9
748	P52741
749	Q9H6B4
750	Q96A22
751	Q19T08
752	Q9BVT8
753	P35070
754	Q6UXQ6
755	Q29960
756	A6BM72
757	Q68DY9
758	P01920
759	Q96BF3
760	P40198
761	Q99706
762	P19256
763	Q9Y5Y3
764	P61566
765	P0C841
766	Q96DA0
767	P0CG37
768	Q9H8X3
769	P02743
770	P30511
771	P78380
772	O75023
773	Q9UMR7
774	Q15223
775	Q8N9V3
776	Q5T742
777	P05534
778	Q8TCW7
779	A0PK05
780	P56706
781	P04439
782	P47992
783	P04180
784	Q9UGQ2
785	Q9Y219
786	A6NF89
787	Q75N90
788	P13945
789	Q8NGZ4
790	Q53F39
791	Q9UND3
792	Q12999
793	Q96S99
794	Q9UBD9
795	P10316
796	Q96BH3
797	P08908
798	P15151
799	Q5T4J0
800	O75712
801	E2RYF7
802	Q9BQJ4
803	Q8IV16
804	P02760
805	O75677
806	Q9UKY0
807	Q96PE5
808	Q9BYR6
809	P01891
810	Q9UNG2
811	Q8N8U9
812	P30447
813	Q2TV78
814	Q5T700
815	Q13519
816	P28222
817	Q9UHM6
818	Q5T5D7
819	A6NEK1
820	P28223
821	A6NJW9
822	Q0VAR9
823	Q6ZN11
824	Q9HCN3
825	Q8NDY4
826	Q5UAW9
827	Q6UX41
828	Q8WVV5
829	Q8WTR7
830	P01816
831	Q96RI8
832	Q01151
833	Q8NCL9
834	Q96MR7
835	Q969W1
836	Q6UW88
837	Q9NYW6
838	Q9UKB5
839	O75871
840	Q9NVC3
841	O95156
842	P24158
843	Q8WXS4
844	P01710
845	P01185
846	O15218
847	Q9GZT5
848	P11912
849	Q16538
850	Q5VX71
851	P54852
852	Q9UMR5
853	Q96J86
854	O42043
855	Q8IVU1
856	P01764
857	Q07011
858	Q9H208
859	Q6ZMB5
860	P36954
861	P30512
862	P30530
863	Q0D2K5
864	P35625
865	Q96KF2
866	P43234
867	Q4VX62
868	P13500
869	Q86SI9
870	P15812
871	Q14114
872	P43489
873	Q96RL6
874	P25090
875	Q9HBY0
876	P78410
877	O15529
878	Q17RQ9
879	Q8NEK5
880	Q96RE9
881	Q6UWF3
882	Q8N9I1
883	P51993
884	Q5H9R4
885	P54107
886	P35414
887	Q96S96
888	Q8NGN2
889	Q96PG2
890	Q9NQ30
891	P28906
892	Q8WWY7
893	P20800
894	P18089
895	Q99466
896	Q96JK4
897	Q8N1Y9
898	Q5T750
899	Q9UKJ8
900	Q9Y5M1
901	P25021
902	Q5T292
903	Q3ZCQ2
904	Q9UJW2
905	Q8WTZ4
906	Q07699
907	Q9BRN9
908	P30459
909	P42701
910	P41587
911	Q8N9L7
912	A6NFA0
913	Q9NRA1
914	O75636
915	Q8N1L1
916	P30456
917	Q8NB37
918	Q9BUY5
919	Q8IZU9
920	P18462
921	P09564
922	P48960
923	Q96KN9
924	Q8N4F4
925	Q86UN2
926	Q96N35
927	Q96FX2
928	Q86XA0
929	Q86XR5
930	P18827
931	Q96KG7
932	Q8N565
933	Q9H0Q3
934	Q04721
935	Q86YD5
936	P08311
937	Q07507
938	P20309
939	Q96G27
940	P56851
941	Q8NH95
942	Q8WWF1
943	Q8TAG5
944	Q14CZ8
945	P43629
946	Q13467
947	Q9BY14
948	P05160
949	P13765
950	P30450
951	Q6V9R5
952	P12838
953	A8MSY0
954	Q8N814
955	Q96KT7
956	P56704
957	Q9Y2G5
958	Q9H106
959	P49767
960	Q6ICH7
961	P27930
962	A8MV23
963	Q86XK7
964	P30453
965	P17658
966	P48146
967	Q8N6M3
968	P01225
969	Q8N8D9
970	P06126
971	O60667
972	Q13326
973	P53801
974	Q13241
975	Q02643
976	Q8N2A0
977	Q9H6Y7
978	P08174
979	P30501
980	Q86VF5
981	O95944
982	Q9C0H2
983	Q6UXP3
984	P58294
985	Q6ZVN7
986	P01743
987	O75022
988	Q9P1Q5
989	Q9UBV4
990	P25106
991	O14843
992	Q9BZM1
993	P28566
994	Q06432
995	P35227
996	Q4KMX7
997	Q8IVV8
998	P32745
999	Q6PCB8
1000	Q6X4U4
