# Supplementary material for: Computational Prediction of Human Salivary Proteins from Blood Circulation and Application to Diagnostic Biomarker Identification
Source: PLoS One. 2013 Nov 12;8(11):e80211. doi: 10.1371/journal.pone.0080211 (PMC3855806; doi:10.1371/journal.pone.0080211)
Supplement: Table S4 — Salivary proteins that have been associated with human diseases. (XLS) [file pone.0080211.s004.xls]

## Sheet: Sheet1
UniProt ID	Protein Name	Disease Name	Reference
Q8WXI7	Mucin-16	pelvic masses malignant pelvic tumors malignant ovarian tumors epithelial ovarian cancer	Di-Xia C, Schwartz PE, FAN-QIN L (1990) Saliva and serum CA 125 assays for detecting malignant ovarian tumors. Obstetrics & Gynecology 75: 701-704.
P01033	Tissue inhibitor of metalloproteinases 1 (TIMP-1)	cancer cardiovascular diseases diabetes	Holten-Andersen L, Jensen SB, Bardow A, Harslund J, Thaysen-Andersen M, et al. (2008) Identifying sources and estimating glandular output of salivary TIMP-1. Scand J Clin Lab Invest 68: 548-554.
P54108	cysteine-rich secretory protein-3 (CRISP-3)	Sjogren's syndrome	Porola P, Virkki L, Przybyla BD, Laine M, Patterson TA, et al. (2008) Androgen deficiency and defective intracrine processing of dehydroepiandrosterone in salivary glands in Sjogren's syndrome. J Rheumatol 35: 2229-2235.
P02766	transthyretin (TTR)	familial amyloidotic polyneuropathy（FAP）	da Costa G, Guerreiro A, Correia CF, Gomes RJ, Freire A, et al. (2010) A non-invasive method based on saliva to characterize transthyretin in familial amyloidotic polyneuropathy patients using FT-ICR high-resolution MS. Proteomics Clin Appl 4: 674-678.
Q12794	Hyaluronidase(HAse)	head and neck squamous cell carcinoma (HNSCC)	Franzmann EJ, Schroeder GL, Goodwin WJ, Weed DT, Fisher P, et al. (2003) Expression of tumor markers hyaluronic acid and hyaluronidase (HYAL1) in head and neck tumors. Int J Cancer 106: 438-445.
Q8WWA0	lactoferrin	Sjogren's syndrome	Ryu OH, Atkinson JC, Hoehn GT, Illei GG, Hart TC (2006) Identification of parotid salivary biomarkers in Sjogren's syndrome by surface-enhanced laser desorption/ionization time-of-flight mass spectrometry and two-dimensional difference gel electrophoresis. Rheumatology (Oxford) 45: 1077-1086.
Q01469	epidermal fatty acid-binding protein	rheumatoid arthritis	Giusti L, Baldini C, Ciregia F, Giannaccini G, Giacomelli C, et al. (2010) Is GRP78/BiP a potential salivary biomarker in patients with rheumatoid arthritis? Proteomics Clin Appl 4: 315-324.
P01034	Cystatin-C	Sjogren's syndrome	Ryu OH, Atkinson JC, Hoehn GT, Illei GG, Hart TC (2006) Identification of parotid salivary biomarkers in Sjogren's syndrome by surface-enhanced laser desorption/ionization time-of-flight mass spectrometry and two-dimensional difference gel electrophoresis. Rheumatology (Oxford) 45: 1077-1086.
P16562	Cysteine-rich secretory protein 2	Sjogren's syndrome	Porola P, Virkki L, Przybyla BD, Laine M, Patterson TA, et al. (2008) Androgen deficiency and defective intracrine processing of dehydroepiandrosterone in salivary glands in Sjogren's syndrome. J Rheumatol 35: 2229-2235.
Q2M3T9	Hyaluronidase-4	head and neck squamous cell carcinoma (HNSCC)	Franzmann EJ, Schroeder GL, Goodwin WJ, Weed DT, Fisher P, et al. (2003) Expression of tumor markers hyaluronic acid and hyaluronidase (HYAL1) in head and neck tumors. Int J Cancer 106: 438-445.
P54107	Cysteine-rich secretory protein 1	Sjogren's syndrome	Porola P, Virkki L, Przybyla BD, Laine M, Patterson TA, et al. (2008) Androgen deficiency and defective intracrine processing of dehydroepiandrosterone in salivary glands in Sjogren's syndrome. J Rheumatol 35: 2229-2235.
Q12891	Hyaluronidase-2	Sjogren's syndrome	Porola P, Virkki L, Przybyla BD, Laine M, Patterson TA, et al. (2008) Androgen deficiency and defective intracrine processing of dehydroepiandrosterone in salivary glands in Sjogren's syndrome. J Rheumatol 35: 2229-2235.
P05305	Endothelin-1(ET-1)	oral lichen planus or oral cancer in remission	Cheng YSL, Rees T, Jordan L, Oxford L, O'Brien J, et al. (2011) Salivary endothelin-1 potential for detecting oral cancer in patients with oral lichen planus or oral cancer in remission. Oral Oncology 47: 1122-1126.
O43820	Hyaluronidase-3	Sjogren's syndrome	Porola P, Virkki L, Przybyla BD, Laine M, Patterson TA, et al. (2008) Androgen deficiency and defective intracrine processing of dehydroepiandrosterone in salivary glands in Sjogren's syndrome. J Rheumatol 35: 2229-2235.
P61626	Lysozyme C	Sjogren's syndrome	Ryu OH, Atkinson JC, Hoehn GT, Illei GG, Hart TC (2006) Identification of parotid salivary biomarkers in Sjogren's syndrome by surface-enhanced laser desorption/ionization time-of-flight mass spectrometry and two-dimensional difference gel electrophoresis. Rheumatology (Oxford) 45: 1077-1086.
P30044	Peroxiredoxin-5	rheumatoid arthritis	Giusti L, Baldini C, Ciregia F, Giannaccini G, Giacomelli C, et al. (2010) Is GRP78/BiP a potential salivary biomarker in patients with rheumatoid arthritis? Proteomics Clin Appl 4: 315-324.
Q02747	Guanylin	pleomorphic adenoma warthin tumors	Kulaksiz H, Rehberg E, Stremmel W, Cetin Y (2002) Guanylin and functional coupling proteins in the human salivary glands and gland tumors: expression, cellular localization, and target membrane domains. The American journal of pathology 161: 655-664.
P05231	Interleukin-6	Sjögren's syndrome	Rhodus N, Dahmer L, Lindemann K, Rudney J, Mathur A, et al. (1998) s-IgA and cytokine levels in whole saliva of Sjogren's syndrome patients before and after oral pilocarpine hydrochloride administration: a pilot study. Clin Oral Investig 2: 191-196.Streckfus C, Bigler L, Navazesh M, Al-Hashimi I (2001) Cytokine concentrations in stimulated whole saliva among patients with primary Sjögren's syndro…
Q16661	Guanylate cyclase activator 2B	pleomorphic adenoma warthin tumors	Kulaksiz H, Rehberg E, Stremmel W, Cetin Y (2002) Guanylin and functional coupling proteins in the human salivary glands and gland tumors: expression, cellular localization, and target membrane domains. The American journal of pathology 161: 655-664.
P01037	cystatin SA-I	oral squamous cell carcinoma	Shintani S, Hamakawa H, Ueyama Y, Hatori M, Toyoshima T (2010) Identification of a truncated cystatin SA-I as a saliva biomarker for oral squamous cell carcinoma using the SELDI ProteinChip platform. International journal of oral and maxillofacial surgery 39: 68-74.
P43080	Guanylyl cyclase-activating protein 1	pleomorphic adenoma warthin tumors	Kulaksiz H, Rehberg E, Stremmel W, Cetin Y (2002) Guanylin and functional coupling proteins in the human salivary glands and gland tumors: expression, cellular localization, and target membrane domains. The American journal of pathology 161: 655-664.
Q9HC47	Cutaneous T-cell lymphoma-associated antigen 1	lymphomas	Udayachander M, Meenakshi A, Sakthivel R, Sreenivasan R, Krishnan RH, et al. (1991) Lymphoma associated antigen (LAA)--a unique biomarker for lymphomas. Indian J Biochem Biophys 28: 461-466.
P21217	Leb antigen	pancreatic cancer	Tempero MA, Uchida E, Takasaki H, Burnett DA, Steplewski Z, et al. (1987) Relationship of carbohydrate antigen 19-9 and Lewis antigens in pancreatic cancer. Cancer Res 47: 5501-5503.
P07339	Cathepsin D	breast cancer	Streckfus C, Bigler L (2005) The use of soluble, salivary c-erbB-2 for the detection and post-operative follow-up of breast cancer in women: the results of a five-year translational research study. Adv Dent Res 18: 17-24.
P09228	salivary cystatin S	discriminate plaque resistant,periodontitis	Abe K, Okina A, Yano T, Gao C, Ohmori H, et al. (1998) Abnormally high levels of cystatin S in submandibular glands, saliva, and gingiva of plaque-resistant rats. J Dent Res 77: 1913-1919.
P31151	psoriasin	pulmonary involvement in systemic sclerosis	Baldini C, Giusti L, Bazzichi L, Ciregia F, Giannaccini G, et al. (2008) Association of psoriasin (S100A7) with clinical manifestations of systemic sclerosis: is its presence in whole saliva a potential predictor of pulmonary involvement? J Rheumatol 35: 1820-1824.
P01583	Interleukin-1 alpha	periodontal disease	Fine DH, Markowitz K, Furgang D, Fairlie K, Ferrandiz J, et al. (2009) Macrophage Inflammatory Protein-1 alpha: A Salivary Biomarker of Bone Loss in a Longitudinal Cohort Study of Children at Risk for Aggressive Periodontal Disease? Journal of Periodontology 80: 106-113.
P01036	salivary cystatin S	discriminate plaque resistant,periodontitis	Abe K, Okina A, Yano T, Gao C, Ohmori H, et al. (1998) Abnormally high levels of cystatin S in submandibular glands, saliva, and gingiva of plaque-resistant rats. J Dent Res 77: 1913-1919.
P04637	Cellular tumor antigen p53	head and neck squamous cell carcinomas	Boyle JO, Mao L, Brennan JA, Koch WM, Eisele DW, et al. (1994) Gene mutations in saliva as molecular markers for head and neck squamous cell carcinomas. The American journal of surgery 168: 429-432.
O15511	Actin-related protein 2/3 complex subunit 5	upper-aerodigestive-tract cancer	Righini CA, de Fraipont F, Timsit JF, Dassonville O, Milano G, et al. (2008) Study of aberrant methylation of TSG in saliva in case of upper-aerodigestive-tract cancer. Rev Stomatol Chir Maxillofac 109: 226-232.
P31947	14-3-3 protein	rheumatoid arthritis	Giusti L, Baldini C, Ciregia F, Giannaccini G, Giacomelli C, et al. (2010) Is GRP78/BiP a potential salivary biomarker in patients with rheumatoid arthritis? Proteomics Clin Appl 4: 315-324.
P05109	Calgranulin-A	rheumatoid arthritis	Giusti L, Baldini C, Ciregia F, Giannaccini G, Giacomelli C, et al. (2010) Is GRP78/BiP a potential salivary biomarker in patients with rheumatoid arthritis? Proteomics Clin Appl 4: 315-324.
P29622	Kallikrein	Sjogren's syndrome	Ryu OH, Atkinson JC, Hoehn GT, Illei GG, Hart TC (2006) Identification of parotid salivary biomarkers in Sjogren's syndrome by surface-enhanced laser desorption/ionization time-of-flight mass spectrometry and two-dimensional difference gel electrophoresis. Rheumatology (Oxford) 45: 1077-1086.
P60568	Interleukin-2	Sjögren's syndrome	Rhodus N, Dahmer L, Lindemann K, Rudney J, Mathur A, et al. (1998) s-IgA and cytokine levels in whole saliva of Sjogren's syndrome patients before and after oral pilocarpine hydrochloride administration: a pilot study. Clin Oral Investig 2: 191-196.Streckfus C, Bigler L, Navazesh M, Al-Hashimi I (2001) Cytokine concentrations in stimulated whole saliva among patients with primary Sjögren's syndro…
P12104	Fatty acid-binding protein	rheumatoid arthritis	Giusti L, Baldini C, Ciregia F, Giannaccini G, Giacomelli C, et al. (2010) Is GRP78/BiP a potential salivary biomarker in patients with rheumatoid arthritis? Proteomics Clin Appl 4: 315-324.
P80511	Protein S100-A12	rheumatoid arthritis	Giusti L, Baldini C, Ciregia F, Giannaccini G, Giacomelli C, et al. (2010) Is GRP78/BiP a potential salivary biomarker in patients with rheumatoid arthritis? Proteomics Clin Appl 4: 315-324.
P63104	14-3-3 protein zeta/delta	rheumatoid arthritis	Giusti L, Baldini C, Ciregia F, Giannaccini G, Giacomelli C, et al. (2010) Is GRP78/BiP a potential salivary biomarker in patients with rheumatoid arthritis? Proteomics Clin Appl 4: 315-324.
Q10981	Galactoside 2-alpha-L-fucosyltransferase 2	pancreatic cancer	Tempero MA, Uchida E, Takasaki H, Burnett DA, Steplewski Z, et al. (1987) Relationship of carbohydrate antigen 19-9 and Lewis antigens in pancreatic cancer. Cancer Res 47: 5501-5503.
P02144	Myoglobin	acute myocardial infarction (AMI)	Floriano PN, Christodoulides N, Miller CS, Ebersole JL, Spertus J, et al. (2009) Use of Saliva-Based Nano-Biochip Tests for Acute Myocardial Infarction at the Point of Care: A Feasibility Study. Clinical Chemistry 55: 1530-1538.
P01584	Interleukin-1 beta	periodontal disease	Fine DH, Markowitz K, Furgang D, Fairlie K, Ferrandiz J, et al. (2009) Macrophage Inflammatory Protein-1 alpha: A Salivary Biomarker of Bone Loss in a Longitudinal Cohort Study of Children at Risk for Aggressive Periodontal Disease? Journal of Periodontology 80: 106-113.
P52209	6-phosphogluconate dehydrogenase	rheumatoid arthritis	Giusti L, Baldini C, Ciregia F, Giannaccini G, Giacomelli C, et al. (2010) Is GRP78/BiP a potential salivary biomarker in patients with rheumatoid arthritis? Proteomics Clin Appl 4: 315-324.
Q04917	14-3-3 protein eta	rheumatoid arthritis	Giusti L, Baldini C, Ciregia F, Giannaccini G, Giacomelli C, et al. (2010) Is GRP78/BiP a potential salivary biomarker in patients with rheumatoid arthritis? Proteomics Clin Appl 4: 315-324.
P02647	Apolipoprotein A-I	rheumatoid arthritis	Giusti L, Baldini C, Ciregia F, Giannaccini G, Giacomelli C, et al. (2010) Is GRP78/BiP a potential salivary biomarker in patients with rheumatoid arthritis? Proteomics Clin Appl 4: 315-324.
P61981	14-3-3 protein gamma	rheumatoid arthritis	Giusti L, Baldini C, Ciregia F, Giannaccini G, Giacomelli C, et al. (2010) Is GRP78/BiP a potential salivary biomarker in patients with rheumatoid arthritis? Proteomics Clin Appl 4: 315-324.
P22894	Matrix metalloproteinase-8	oral disease, rheumatoid arthritis (RA)	Mirrielees J, Crofford LJ, Lin Y, Kryscio RJ, Dawson DR, 3rd, et al. (2010) Rheumatoid arthritis and salivary biomarkers of periodontal disease. J Clin Periodontol 37: 1068-1074.
P10645	Chromogranin-A	sleep bruxism	Makino M, Masaki C, Tomoeda K, Kharouf E, Nakamoto T, et al. (2009) The Relationship Between Sleep Bruxism Behavior and Salivary Stress Biomarker Level. International Journal of Prosthodontics 22: 43-48.
P62258	14-3-3 protein epsilon	rheumatoid arthritis	Giusti L, Baldini C, Ciregia F, Giannaccini G, Giacomelli C, et al. (2010) Is GRP78/BiP a potential salivary biomarker in patients with rheumatoid arthritis? Proteomics Clin Appl 4: 315-324.
