# Supplementary material for: Computational Prediction of Human Salivary Proteins from Blood Circulation and Application to Diagnostic Biomarker Identification
Source: PLoS One. 2013 Nov 12;8(11):e80211. doi: 10.1371/journal.pone.0080211 (PMC3855806; doi:10.1371/journal.pone.0080211)
Supplement: Table S6 — A list of candidate up- and down-regulated salivary proteins in breast cancer. (XLS) [file pone.0080211.s006.xls]

## Sheet: 37-proteins
Accession	Protein Name	Ratio	P-value
Q9DCT1	Aldo-keto reductase	1.3874	0.0264
P04083	Annexin A1	3.0606	0.0001
P23280	Carbonic anhydrase VI	1.516	0.0003
P01040	Cystatin A	2.0057	0.0014
P01036	Cystatin SA-III	1.203	0.0115
Q7NXI3	Heat shock 70k Da protein	1.2732	0.0039
Q01469	Epidermal fatty acid-binding protein	2.0963	0.0362
Q6LAF3	Histone H4	2.4094	0.0059
P01857	Ig gamma-1 chain C region	1.4396	0.0034
P13646	Cytokeratin 13	6.5643	0.0001
P19013	Cytokeratin 4	6.4958	0.0019
P48666	Cytokeratin 6C	4.4113	0.0001
P01871	Ig mu chain C region	1.5134	0.0011
Q9HC84	Mucin 5B	1.6771	0.0001
P05164	Myeloperoxidase precursor	2.7188	0.0005
P31151	S100 calcium-binding protein	2.0519	0.0001
P05109	Calgranulin A	2.1848	0.0001
P06702	Calgranulin B	1.8686	0.0001
Q9UBC9	Cornifin beta	1.8252	0.0001
P02788	Lactoferrin	1.5766	0.0001
P00760	Cationic trypsin precursor	1.1572	0.0144
P68197	Ubiquitin	1.5533	0.0138
P10981	Actin-87E	0.7657	0.0107
Q8N4F0	Bactericidal/permeability-increasing protein-like 1	0.7953	0.0004
Q9GQM9	Cytochrome P450	0.7277	0.0001
P04264	Cytokeratin 1	0.6106	0.0001
P01034	Cystatin C	0.7201	0.0187
P28325	Cystatin D precursor	0.6856	0.001
Q71SP7	Fatty acid synthase	0.0311	0.05
P00738	Haptoglobin	0.8266	0.0023
P22079	Lactoperoxidase	0.8247	0.0388
Q96DR5	Lipocalin	0.6144	0.0001
P79180	Lysozyme C	0.5309	0.0031
P07737	Profilin-1	0.6752	0.0135
P02768	Serum albumin precursor	0.7336	0.0001
P02787	Transferrin	0.7192	0.0001
P25311	Zinc-alpha-2-glycoprotein	0.8454	0.0009
