# Supplementary material for: Computational Prediction of Human Salivary Proteins from Blood Circulation and Application to Diagnostic Biomarker Identification
Source: PLoS One. 2013 Nov 12;8(11):e80211. doi: 10.1371/journal.pone.0080211 (PMC3855806; doi:10.1371/journal.pone.0080211)
Supplement: Table S7 — Result of GO enrichment analysis among the 31 predicted proteins. (XLS) [file pone.0080211.s007.xls]

## Sheet: GO_BP
Category	Term	Count	%	P-Value	Benjamini-Hochberg
GOTERM_BP_FAT	response to wounding	11	35.5	8e-08	3.7e-05
GOTERM_BP_FAT	acute inflammatory response	6	19.4	1.9e-06	0.00043
GOTERM_BP_FAT	cell adhesion	10	32.3	9.9e-06	0.0015
GOTERM_BP_FAT	biological adhesion	10	32.3	1e-05	0.0012
GOTERM_BP_FAT	humoral immune response	5	16.1	2.3e-05	0.0021
GOTERM_BP_FAT	defense response	8	25.8	0.00025	0.019
GOTERM_BP_FAT	complement activation, alternative pathway	3	9.7	0.00046	0.03
GOTERM_BP_FAT	immune response	8	25.8	0.00051	0.029
GOTERM_BP_FAT	inflammatory response	6	19.4	0.00057	0.029
GOTERM_BP_FAT	wound healing	5	16.1	0.00069	0.032
GOTERM_BP_FAT	blood coagulation	4	12.9	0.0013	0.054
GOTERM_BP_FAT	coagulation	4	12.9	0.0013	0.054
GOTERM_BP_FAT	hemostasis	4	12.9	0.0016	0.059
GOTERM_BP_FAT	regulation of protein kinase cascade	5	16.1	0.0019	0.064
GOTERM_BP_FAT	immune effector process	4	12.9	0.0029	0.091
GOTERM_BP_FAT	innate immune response	4	12.9	0.0031	0.092
GOTERM_BP_FAT	acute-phase response	3	9.7	0.0033	0.091
GOTERM_BP_FAT	regulation of body fluid levels	4	12.9	0.0033	0.087
GOTERM_BP_FAT	positive regulation of signal transduction	5	16.1	0.0034	0.085
GOTERM_BP_FAT	complement activation	3	9.7	0.0036	0.085
GOTERM_BP_FAT	activation of plasma proteins involved in acute inflammatory response	3	9.7	0.0038	0.085
GOTERM_BP_FAT	positive regulation of cell communication	5	16.1	0.005	0.11
GOTERM_BP_FAT	positive regulation of protein kinase cascade	4	12.9	0.0053	0.11
GOTERM_BP_FAT	positive regulation of response to stimulus	4	12.9	0.014	0.24
GOTERM_BP_FAT	positive regulation of immune system process	4	12.9	0.014	0.24
GOTERM_BP_FAT	protein maturation by peptide bond cleavage	3	9.7	0.015	0.24
GOTERM_BP_FAT	positive regulation of cell migration	3	9.7	0.015	0.24
GOTERM_BP_FAT	activation of immune response	3	9.7	0.017	0.26
GOTERM_BP_FAT	positive regulation of cell motion	3	9.7	0.019	0.27
GOTERM_BP_FAT	positive regulation of locomotion	3	9.7	0.019	0.27
GOTERM_BP_FAT	regulation of MAPKKK cascade	3	9.7	0.023	0.31
GOTERM_BP_FAT	defense response to bacterium	3	9.7	0.024	0.31
GOTERM_BP_FAT	protein processing	3	9.7	0.024	0.31
GOTERM_BP_FAT	regulation of cell proliferation	6	19.4	0.024	0.31
GOTERM_BP_FAT	protein maturation	3	9.7	0.028	0.34
GOTERM_BP_FAT	positive regulation of immune response	3	9.7	0.038	0.42
GOTERM_BP_FAT	positive regulation of tyrosine phosphorylation of STAT protein	2	6.5	0.048	0.49

## Sheet: GO_CC
Category	Term	Count	%	P-Value	Benjamini-Hochberg
GOTERM_CC_FAT	extracellular region	24	77.4	5.4e-14	4.2e-12
GOTERM_CC_FAT	extracellular region part	15	48.4	4.4e-09	1.7e-07
GOTERM_CC_FAT	cell surface	9	29	7.3e-07	1.9e-05
GOTERM_CC_FAT	proteinaceous extracellular matrix	8	25.8	5.6e-06	0.00011
GOTERM_CC_FAT	extracellular matrix	8	25.8	9.2e-06	0.00014
GOTERM_CC_FAT	extracellular space	10	32.3	1.3e-05	0.00017
GOTERM_CC_FAT	basement membrane	4	12.9	0.00071	0.0079
GOTERM_CC_FAT	extracellular matrix part	4	12.9	0.0023	0.022
GOTERM_CC_FAT	external side of plasma membrane	4	12.9	0.0066	0.055
GOTERM_CC_FAT	platelet alpha granule	3	9.7	0.0071	0.054
GOTERM_CC_FAT	cytoplasmic membrane-bounded vesicle	6	19.4	0.0073	0.051
GOTERM_CC_FAT	secretory granule	4	12.9	0.0077	0.049
GOTERM_CC_FAT	membrane-bounded vesicle	6	19.4	0.0083	0.049
GOTERM_CC_FAT	cytoplasmic vesicle	6	19.4	0.014	0.074
GOTERM_CC_FAT	vesicle	6	19.4	0.016	0.082

## Sheet: GO_MF
Category	Term	Count	%	P-value	Benjamini-Hochberg
GOTERM_MF_FAT	calcium ion binding	8	25.8	0.001	0.094
GOTERM_MF_FAT	serine-type endopeptidase activity	4	12.9	0.0028	0.12
GOTERM_MF_FAT	serine-type peptidase activity	4	12.9	0.0041	0.12
GOTERM_MF_FAT	serine hydrolase activity	4	12.9	0.0043	0.097
GOTERM_MF_FAT	integrin binding	3	9.7	0.0053	0.095
GOTERM_MF_FAT	protein complex binding	4	12.9	0.0054	0.083
GOTERM_MF_FAT	extracellular matrix structural constituent	3	9.7	0.011	0.14
GOTERM_MF_FAT	complement binding	2	6.5	0.015	0.16
GOTERM_MF_FAT	ferric iron binding	2	6.5	0.018	0.18
GOTERM_MF_FAT	endopeptidase activity	4	12.9	0.031	0.26
