# Supplementary material for: Computational Prediction of Human Salivary Proteins from Blood Circulation and Application to Diagnostic Biomarker Identification
Source: PLoS One. 2013 Nov 12;8(11):e80211. doi: 10.1371/journal.pone.0080211 (PMC3855806; doi:10.1371/journal.pone.0080211)
Supplement: Table S8 — Result of Pathway enrichment analysis among the 31 predicted proteins. (XLS) [file pone.0080211.s008.xls]

## Sheet: Pathway
Category	Term	Count	%	P-Value	Benjamini-Hochberg
KEGG_PATHWAY	Complement and coagulation cascades	5	16.1	1.4e-05	0.00034
KEGG_PATHWAY	Cell adhesion molecules (CAMs)	3	9.7	0.037	0.37
BIOCARTA	Alternative Complement Pathway	2	6.5	0.054	0.65
BIOCARTA	Complement Pathway	2	6.5	0.091	0.6
