# Supplementary material for: Computational Prediction of Human Salivary Proteins from Blood Circulation and Application to Diagnostic Biomarker Identification
Source: PLoS One. 2013 Nov 12;8(11):e80211. doi: 10.1371/journal.pone.0080211 (PMC3855806; doi:10.1371/journal.pone.0080211)
Supplement: Table S9 — A list of proteins that can move from circulation to saliva and have been experimentally validated and reported in the literature. (XLS) [file pone.0080211.s009.xls]

## Sheet: Sheet1
Protein name	UniProt ID	Reference
Insulin	P01308	Marchetti P, Benzi L, Masoni A, Cecchetti P, Giannarelli R, et al. (1986) Salivary insulin concentrations in type 2 (non-insulin-dependent) diabetic patients and obese non-diabetic subjects: relationship to changes in plasma insulin levels after an oral glucose load. Diabetologia 29: 695-698. Sanchez Garcia P, de Portugal Alvarez J, Alonso Gutierrez D, Cruz Hernandez JJ (1989) Determination of in…
	P51460
	Q9Y5Q6
	P01344
IGF-1	P05019	Thieme D (2012) Potential and limitations of alternative specimens in doping control. Bioanalysis 4: 1613-1622. Salivary IGF-1: assay and preliminary results on athletes.
	Q9NP10
	E9PD02
	Q13429
	Q5U743
	Q6LD41
hGH	P01241	Thieme D (2012) Potential and limitations of alternative specimens in doping control. Bioanalysis 4: 1613-1622. Rantonen PJ, Penttila I, Meurman JH, Savolainen K, Narvanen S, Helenius T. (2000)Growth hormone and cortisol in serum and saliva. Acta Odontol. Scand . 58(6), 299–303
	P01242
EPO	P01588	Hung GY, Jeng MJ, Lin CY, Soong WJ, Hwang B.(1998) The relationship between serum and saliva erythropoietin concentrations in adults, full-term and premature infants. Zhonghua Min Guo Xiao Er Ke Yi Xue Hui Za Zhi 39(6), 380–385
	B7ZKK5
Transferrin	P02787	Mostov KE (1994) Transepithelial transport of immunoglobulins. Annu Rev Immunol 12: 63-84.
	Q06AH7
	Q53H26
C-reactive protein (CRP)	P02741	Krasteva AK, A Salivary Acute Phase Proteins as Biomarker in Oral and Systemic Disease.DOI: 10.5772/18741
	C9JRE9
	Q5VVP7
Ig	P01880	Pfaffe T, Cooper-White J, Beyerlein P, Kostner K, Punyadeera C (2011) Diagnostic potential of saliva: current state and future applications. Clin Chem 57: 675-687. South MA, Cooper MD, Wollheim FA, Hong R, Good RA (1966) The IgA system. I. Studies of the transport and immunochemistry of IgA in the saliva. J Exp Med 123: 615-627. Chiappin S, Antonelli G, Gatti R, De Palo EF (2007) Saliva specimen:…
	P01876
	P01857
	P01859
	P01860
	P01854
	P01591
	P01877
	P01871
Albumin	P02768	Schenkels LC, Veerman EC, Nieuw Amerongen AV (1995) Biochemical composition of human saliva in relation to other mucosal fluids. Crit Rev Oral Biol Med 6: 161-175.
	Q16167
	H0YA55
	B7WNR0
	D6RHD5
	H7C013
	C9JKR2
	Q56G89
	F6KPG5
	D6RCE7
epidermal growth factor	P01133	Mostov KE (1994) Transepithelial transport of immunoglobulins. Annu Rev Immunol 12: 63-84.
Hsp70	P08107	Fabian T, Gaspar J, Fejerdy L, Kaán B, Bálint M, et al. (2003) Hsp70 is present in human saliva. Medical science monitor: international medical journal of experimental and clinical research 9: BR62.
	Q0VDF9
	P34931
Kallikrein	P06870	Jenzano J, Courts N, Timko D, Lundblad R (1986) Levels of glandular kallikrein in whole saliva obtained from patients with solid tumors remote from the oral cavity. Journal of dental research 65: 67-70.
	P03952
	P20151
	Q9P0G3
	Q9UBX7
	Q9Y337
	Q9UKR0
	Q9H2R5
	Q9Y5K2
	Q9UKR3
	Q92876
	Q9UKQ9
	P07288
	P49862
	O43240
	O60259
Zn-alpha2-glycoprotein	P25311	Schenkels LC, Veerman EC, Nieuw Amerongen AV (1995) Biochemical composition of human saliva in relation to other mucosal fluids. Crit Rev Oral Biol Med 6: 161-175.
Haptoglobin	P00738	Krasteva A, Perenovska P, Ivanova A, Altankova I, Bocheva T, et al. (2010) Alteration in salivary components of children with allergic asthma. Biotechnology & Biotechnological Equipment 24: 1866-1869.
	P00739
